# Supplementary material for: Glutathione-activatable synthetic channel for hopping-mediated anion transport
Source: Chem Sci. 2026 Feb 17;17(14):6995–7001. doi: 10.1039/d6sc00359a (PMC12911877; doi:10.1039/d6sc00359a)
Supplement: SC-017-D6SC00359A-s002 [file SC-017-D6SC00359A-s002.cif]

# Supplementary Information (SI) for Chemical Science.
# This journal is © The Royal Society of Chemistry 2026

####################################################################### 
# 
# This file contains crystal structure data downloaded from the 
# Cambridge Structural Database (CSD) hosted by the Cambridge 
# Crystallographic Data Centre (CCDC).
# 
# Full information about CCDC data access policies and citation 
# guidelines are available at http://www.ccdc.cam.ac.uk/access/V1 
# 
# Audit and citation data items may have been added by the CCDC. 
# Please retain this information to preserve the provenance of 
# this file and to allow appropriate attribution of the data. 
# 
#######################################################################

data_Compound_1c
_database_code_depnum_ccdc_archive 'CCDC 2454559'
loop_
_audit_author_name
_audit_author_address
'Rishu Kumar Pandey'
;Indian Institute of Science Education and Research, Pune
India
;
_audit_update_record             
;
2025-05-27 deposited with the CCDC.	2026-02-02 downloaded from the CCDC.
;

_audit_creation_method           SHELXL-2014/7
_shelx_SHELXL_version_number     2014/7
_chemical_name_systematic        ?
_chemical_name_common            ?
_chemical_melting_point          ?
_chemical_formula_moiety         ?
_chemical_formula_sum            'C23 H26 N4 O4'
_chemical_formula_weight         422.48

loop_
_atom_type_symbol
_atom_type_description
_atom_type_scat_dispersion_real
_atom_type_scat_dispersion_imag
_atom_type_scat_source
C C 0.0033 0.0016 'International Tables Vol C Tables 4.2.6.8 and 6.1.1.4'
H H 0.0000 0.0000 'International Tables Vol C Tables 4.2.6.8 and 6.1.1.4'
N N 0.0061 0.0033 'International Tables Vol C Tables 4.2.6.8 and 6.1.1.4'
O O 0.0106 0.0060 'International Tables Vol C Tables 4.2.6.8 and 6.1.1.4'

_space_group_crystal_system      monoclinic
_space_group_IT_number           14
_space_group_name_H-M_alt        'P 21/c'
_space_group_name_Hall           '-P 2ybc'

_shelx_space_group_comment       
;
The symmetry employed for this shelxl refinement is uniquely defined
by the following loop, which should always be used as a source of
symmetry information in preference to the above space-group names.
They are only intended as comments.
;

loop_
_space_group_symop_operation_xyz
'x, y, z'
'-x, y+1/2, -z+1/2'
'-x, -y, -z'
'x, -y-1/2, z-1/2'

_cell_length_a                   12.2023(11)
_cell_length_b                   10.9757(10)
_cell_length_c                   16.4527(13)
_cell_angle_alpha                90
_cell_angle_beta                 105.485(2)
_cell_angle_gamma                90
_cell_volume                     2123.5(3)
_cell_formula_units_Z            4
_cell_measurement_temperature    150(2)
_cell_measurement_reflns_used    9907
_cell_measurement_theta_min      2.63
_cell_measurement_theta_max      24.68

_exptl_crystal_description       Needle
_exptl_crystal_colour            colourless
_exptl_crystal_density_meas      ?
_exptl_crystal_density_method    ?
_exptl_crystal_density_diffrn    1.321
_exptl_crystal_F_000             896
_exptl_transmission_factor_min   ?
_exptl_transmission_factor_max   ?
_exptl_crystal_size_max          0.7
_exptl_crystal_size_mid          0.4
_exptl_crystal_size_min          0.3
_exptl_absorpt_coefficient_mu    0.092
_shelx_estimated_absorpt_T_min   0.4452
_shelx_estimated_absorpt_T_max   0.7452
_exptl_absorpt_correction_type   ?
_exptl_absorpt_correction_T_min  ?
_exptl_absorpt_correction_T_max  ?
_exptl_absorpt_process_details   ?
_exptl_absorpt_special_details   ?
_diffrn_ambient_temperature      150(2)
_diffrn_radiation_wavelength     0.71073
_diffrn_radiation_type           MoK\a
_diffrn_source                   ?
_diffrn_measurement_device_type  'Bruker APEX-II CCD'
_diffrn_measurement_method       '\f and \w scans'
_diffrn_detector_area_resol_mean ?
_diffrn_reflns_number            53321
_diffrn_reflns_av_unetI/netI     0.0539
_diffrn_reflns_av_R_equivalents  0.1319
_diffrn_reflns_limit_h_min       -14
_diffrn_reflns_limit_h_max       14
_diffrn_reflns_limit_k_min       -13
_diffrn_reflns_limit_k_max       13
_diffrn_reflns_limit_l_min       -19
_diffrn_reflns_limit_l_max       17
_diffrn_reflns_theta_min         2.257
_diffrn_reflns_theta_max         25.025
_diffrn_reflns_theta_full        25.025
_diffrn_measured_fraction_theta_max 0.999
_diffrn_measured_fraction_theta_full 0.999
_diffrn_reflns_Laue_measured_fraction_max 0.999
_diffrn_reflns_Laue_measured_fraction_full 0.999
_diffrn_reflns_point_group_measured_fraction_max 0.999
_diffrn_reflns_point_group_measured_fraction_full 0.999
_reflns_number_total             3749
_reflns_number_gt                2930
_reflns_threshold_expression     'I > 2\s(I)'
_reflns_Friedel_coverage         0.000
_reflns_Friedel_fraction_max     .
_reflns_Friedel_fraction_full    .

_reflns_special_details          
;
 Reflections were merged by SHELXL according to the crystal
 class for the calculation of statistics and refinement.
 
 _reflns_Friedel_fraction is defined as the number of unique
 Friedel pairs measured divided by the number that would be
 possible theoretically, ignoring centric projections and
 systematic absences.
;

_computing_data_collection       ?
_computing_cell_refinement       ?
_computing_data_reduction        ?
_computing_structure_solution    ?
_computing_structure_refinement  'SHELXL-2014/7 (Sheldrick, 2014)'
_computing_molecular_graphics    ?
_computing_publication_material  ?
_refine_special_details          ?
_refine_ls_structure_factor_coef Fsqd
_refine_ls_matrix_type           full
_refine_ls_weighting_scheme      calc
_refine_ls_weighting_details     
'w=1/[\s^2^(Fo^2^)+(0.0650P)^2^+0.9972P] where P=(Fo^2^+2Fc^2^)/3'
_atom_sites_solution_primary     ?
_atom_sites_solution_secondary   ?
_atom_sites_solution_hydrogens   mixed
_refine_ls_hydrogen_treatment    constr
_refine_ls_extinction_method     none
_refine_ls_extinction_coef       .
_refine_ls_number_reflns         3749
_refine_ls_number_parameters     284
_refine_ls_number_restraints     0
_refine_ls_R_factor_all          0.0721
_refine_ls_R_factor_gt           0.0527
_refine_ls_wR_factor_ref         0.1334
_refine_ls_wR_factor_gt          0.1234
_refine_ls_goodness_of_fit_ref   1.053
_refine_ls_restrained_S_all      1.053
_refine_ls_shift/su_max          0.000
_refine_ls_shift/su_mean         0.000

loop_
_atom_site_label
_atom_site_type_symbol
_atom_site_fract_x
_atom_site_fract_y
_atom_site_fract_z
_atom_site_U_iso_or_equiv
_atom_site_adp_type
_atom_site_occupancy
_atom_site_site_symmetry_order
_atom_site_calc_flag
_atom_site_refinement_flags_posn
_atom_site_refinement_flags_adp
_atom_site_refinement_flags_occupancy
_atom_site_disorder_assembly
_atom_site_disorder_group
O4 O 0.74768(13) 0.61595(14) 0.66185(9) 0.0291(4) Uani 1 1 d G . . . .
H4A H 0.7340 0.5692 0.6191 0.044 Uiso 1 1 d G U . . .
H4B H 0.8062 0.5854 0.6958 0.044 Uiso 1 1 d G U . . .
N1 N -0.05106(17) -0.01462(18) 0.26947(12) 0.0330(5) Uani 1 1 d . . . . .
C1 C 0.00821(19) 0.0686(2) 0.23995(14) 0.0291(5) Uani 1 1 d . . . . .
H1 H -0.0225 0.0974 0.1840 0.035 Uiso 1 1 calc R U . . .
O1 O 0.30439(14) 0.01085(15) 0.53034(10) 0.0358(4) Uani 1 1 d . . . . .
N2 N 0.26293(15) 0.12482(16) 0.41094(10) 0.0229(4) Uani 1 1 d . . . . .
H2A H 0.2879 0.1858 0.3861 0.027 Uiso 1 1 calc R U . . .
C2 C 0.11087(18) 0.1152(2) 0.28524(13) 0.0255(5) Uani 1 1 d . . . . .
H2 H 0.1487 0.1748 0.2608 0.031 Uiso 1 1 calc R U . . .
O2 O 0.68382(12) 0.49505(13) 0.50470(8) 0.0219(4) Uani 1 1 d . . . . .
N3 N 0.54613(14) 0.44598(15) 0.38596(9) 0.0158(4) Uani 1 1 d . . . . .
H3 H 0.4983 0.3878 0.3629 0.019 Uiso 1 1 calc R U . . .
C3 C 0.15904(17) 0.07460(19) 0.36718(13) 0.0214(5) Uani 1 1 d . . . . .
O3 O 0.67863(12) 0.13668(13) 0.70275(9) 0.0266(4) Uani 1 1 d . . . . .
N4 N 0.54534(15) 0.73976(15) 0.22206(10) 0.0193(4) Uani 1 1 d . . . . .
C4 C 0.0989(2) -0.0116(2) 0.39975(15) 0.0315(6) Uani 1 1 d . . . . .
H4 H 0.1275 -0.0421 0.4554 0.038 Uiso 1 1 calc R U . . .
C5 C -0.0042(2) -0.0517(2) 0.34835(15) 0.0366(6) Uani 1 1 d . . . . .
H5 H -0.0449 -0.1104 0.3712 0.044 Uiso 1 1 calc R U . . .
C6 C 0.33055(17) 0.09054(19) 0.48789(13) 0.0198(5) Uani 1 1 d . . . . .
C7 C 0.44159(17) 0.15795(18) 0.51769(12) 0.0160(4) Uani 1 1 d . . . . .
C8 C 0.51488(17) 0.11908(19) 0.59225(12) 0.0188(5) Uani 1 1 d . . . . .
H8 H 0.4956 0.0500 0.6203 0.023 Uiso 1 1 calc R U . . .
C9 C 0.61681(17) 0.17992(18) 0.62690(12) 0.0181(5) Uani 1 1 d . . . . .
C10 C 0.64708(17) 0.27803(18) 0.58442(12) 0.0184(5) Uani 1 1 d . . . . .
H10 H 0.7175 0.3185 0.6069 0.022 Uiso 1 1 calc R U . . .
C11 C 0.57390(16) 0.31691(18) 0.50873(11) 0.0147(4) Uani 1 1 d . . . . .
C12 C 0.47050(17) 0.25768(18) 0.47604(12) 0.0163(4) Uani 1 1 d . . . . .
H12 H 0.4197 0.2857 0.4251 0.020 Uiso 1 1 calc R U . . .
C13 C 0.60745(17) 0.42710(17) 0.46710(12) 0.0159(4) Uani 1 1 d . . . . .
C14 C 0.54998(17) 0.54681(18) 0.33476(12) 0.0146(4) Uani 1 1 d . . . . .
C15 C 0.46208(17) 0.55847(18) 0.26096(12) 0.0171(4) Uani 1 1 d . . . . .
H15 H 0.4017 0.5010 0.2477 0.020 Uiso 1 1 calc R U . . .
C16 C 0.46408(18) 0.65434(19) 0.20769(12) 0.0196(5) Uani 1 1 d . . . . .
H16 H 0.4040 0.6604 0.1574 0.024 Uiso 1 1 calc R U . . .
C17 C 0.62809(18) 0.72755(19) 0.29406(12) 0.0208(5) Uani 1 1 d . . . . .
H17 H 0.6861 0.7878 0.3065 0.025 Uiso 1 1 calc R U . . .
C18 C 0.63530(17) 0.63445(18) 0.35130(12) 0.0172(5) Uani 1 1 d . . . . .
H18 H 0.6969 0.6302 0.4007 0.021 Uiso 1 1 calc R U . . .
C19 C 0.77741(18) 0.2036(2) 0.74745(13) 0.0242(5) Uani 1 1 d . . . . .
H19A H 0.7603 0.2918 0.7465 0.029 Uiso 1 1 calc R U . . .
H19B H 0.8405 0.1907 0.7210 0.029 Uiso 1 1 calc R U . . .
C20 C 0.80996(18) 0.1570(2) 0.83698(13) 0.0243(5) Uani 1 1 d . . . . .
H20A H 0.8130 0.0669 0.8363 0.029 Uiso 1 1 calc R U . . .
H20B H 0.7509 0.1812 0.8650 0.029 Uiso 1 1 calc R U . . .
C21 C 0.92412(19) 0.2061(2) 0.88704(13) 0.0274(5) Uani 1 1 d . . . . .
H21A H 0.9237 0.2959 0.8817 0.033 Uiso 1 1 calc R U . . .
H21B H 0.9840 0.1741 0.8624 0.033 Uiso 1 1 calc R U . . .
C22 C 0.95367(19) 0.1726(2) 0.97999(13) 0.0279(5) Uani 1 1 d . . . . .
H22A H 0.9060 0.2211 1.0081 0.033 Uiso 1 1 calc R U . . .
H22B H 0.9361 0.0854 0.9856 0.033 Uiso 1 1 calc R U . . .
C23 C 1.0783(2) 0.1954(3) 1.02358(14) 0.0362(6) Uani 1 1 d . . . . .
H23A H 1.1257 0.1441 0.9979 0.054 Uiso 1 1 calc R U . . .
H23B H 1.0933 0.1755 1.0836 0.054 Uiso 1 1 calc R U . . .
H23C H 1.0963 0.2814 1.0173 0.054 Uiso 1 1 calc R U . . .

loop_
_atom_site_aniso_label
_atom_site_aniso_U_11
_atom_site_aniso_U_22
_atom_site_aniso_U_33
_atom_site_aniso_U_23
_atom_site_aniso_U_13
_atom_site_aniso_U_12
O4 0.0242(9) 0.0307(9) 0.0256(8) -0.0065(7) -0.0053(7) 0.0107(7)
N1 0.0234(11) 0.0373(12) 0.0339(11) -0.0020(9) 0.0000(9) -0.0077(9)
C1 0.0249(12) 0.0362(14) 0.0234(12) -0.0016(10) 0.0016(10) -0.0029(11)
O1 0.0279(9) 0.0408(10) 0.0324(9) 0.0151(8) -0.0030(7) -0.0144(8)
N2 0.0215(10) 0.0268(10) 0.0179(9) 0.0047(8) 0.0010(8) -0.0088(8)
C2 0.0226(12) 0.0302(13) 0.0225(11) -0.0016(10) 0.0042(10) -0.0068(10)
O2 0.0238(8) 0.0218(8) 0.0172(7) -0.0005(6) 0.0005(6) -0.0073(7)
N3 0.0179(9) 0.0143(9) 0.0127(8) -0.0010(7) -0.0003(7) -0.0043(7)
C3 0.0171(11) 0.0220(12) 0.0233(11) -0.0042(9) 0.0020(9) -0.0029(9)
O3 0.0227(8) 0.0291(9) 0.0210(8) 0.0110(7) -0.0064(6) -0.0068(7)
N4 0.0237(10) 0.0168(9) 0.0177(9) 0.0013(7) 0.0062(8) 0.0002(8)
C4 0.0281(13) 0.0329(13) 0.0292(13) 0.0057(10) -0.0001(11) -0.0084(11)
C5 0.0289(14) 0.0389(15) 0.0378(14) 0.0054(12) 0.0017(11) -0.0134(12)
C6 0.0194(11) 0.0192(11) 0.0203(11) 0.0014(9) 0.0045(9) -0.0008(9)
C7 0.0160(11) 0.0165(10) 0.0159(10) -0.0022(8) 0.0046(8) 0.0002(8)
C8 0.0215(11) 0.0172(11) 0.0183(10) 0.0019(8) 0.0062(9) -0.0008(9)
C9 0.0189(11) 0.0187(11) 0.0142(10) 0.0027(8) -0.0001(8) 0.0017(9)
C10 0.0174(11) 0.0191(11) 0.0171(10) -0.0010(8) 0.0020(9) -0.0005(9)
C11 0.0166(10) 0.0157(10) 0.0125(9) -0.0025(8) 0.0053(8) 0.0020(8)
C12 0.0175(11) 0.0176(11) 0.0128(10) -0.0018(8) 0.0021(8) 0.0023(9)
C13 0.0180(11) 0.0151(11) 0.0141(10) -0.0020(8) 0.0036(8) 0.0031(9)
C14 0.0181(11) 0.0135(10) 0.0134(10) -0.0004(8) 0.0062(8) 0.0025(8)
C15 0.0174(11) 0.0167(10) 0.0159(10) -0.0021(8) 0.0022(8) -0.0015(9)
C16 0.0241(12) 0.0198(11) 0.0134(10) -0.0004(8) 0.0022(9) 0.0056(9)
C17 0.0234(12) 0.0193(11) 0.0197(11) -0.0002(9) 0.0057(9) -0.0028(9)
C18 0.0163(11) 0.0186(11) 0.0157(10) 0.0015(8) 0.0025(8) 0.0001(9)
C19 0.0193(11) 0.0275(12) 0.0218(11) 0.0037(9) -0.0012(9) -0.0061(10)
C20 0.0203(12) 0.0282(12) 0.0214(11) 0.0055(9) 0.0004(9) -0.0015(10)
C21 0.0222(12) 0.0336(13) 0.0239(12) 0.0025(10) 0.0020(10) -0.0016(10)
C22 0.0266(13) 0.0323(13) 0.0221(11) 0.0014(10) 0.0017(10) 0.0028(10)
C23 0.0279(13) 0.0532(17) 0.0227(12) -0.0031(11) -0.0018(10) 0.0025(12)

_geom_special_details            
;
 All esds (except the esd in the dihedral angle between two l.s. planes)
 are estimated using the full covariance matrix.  The cell esds are taken
 into account individually in the estimation of esds in distances, angles
 and torsion angles; correlations between esds in cell parameters are only
 used when they are defined by crystal symmetry.  An approximate (isotropic)
 treatment of cell esds is used for estimating esds involving l.s. planes.
;

loop_
_geom_bond_atom_site_label_1
_geom_bond_atom_site_label_2
_geom_bond_distance
_geom_bond_site_symmetry_2
_geom_bond_publ_flag
O4 H4A 0.8500 . ?
O4 H4B 0.8499 . ?
N1 C1 1.334(3) . ?
N1 C5 1.334(3) . ?
C1 C2 1.374(3) . ?
C1 H1 0.9500 . ?
O1 C6 1.214(2) . ?
N2 C6 1.367(3) . ?
N2 C3 1.393(3) . ?
N2 H2A 0.8800 . ?
C2 C3 1.392(3) . ?
C2 H2 0.9500 . ?
O2 C13 1.225(2) . ?
N3 C13 1.361(2) . ?
N3 C14 1.399(2) . ?
N3 H3 0.8800 . ?
C3 C4 1.389(3) . ?
O3 C9 1.360(2) . ?
O3 C19 1.435(2) . ?
N4 C16 1.339(3) . ?
N4 C17 1.342(3) . ?
C4 C5 1.388(3) . ?
C4 H4 0.9500 . ?
C5 H5 0.9500 . ?
C6 C7 1.506(3) . ?
C7 C8 1.379(3) . ?
C7 C12 1.386(3) . ?
C8 C9 1.393(3) . ?
C8 H8 0.9500 . ?
C9 C10 1.386(3) . ?
C10 C11 1.392(3) . ?
C10 H10 0.9500 . ?
C11 C12 1.393(3) . ?
C11 C13 1.500(3) . ?
C12 H12 0.9500 . ?
C14 C18 1.390(3) . ?
C14 C15 1.395(3) . ?
C15 C16 1.374(3) . ?
C15 H15 0.9500 . ?
C16 H16 0.9500 . ?
C17 C18 1.376(3) . ?
C17 H17 0.9500 . ?
C18 H18 0.9500 . ?
C19 C20 1.509(3) . ?
C19 H19A 0.9900 . ?
C19 H19B 0.9900 . ?
C20 C21 1.515(3) . ?
C20 H20A 0.9900 . ?
C20 H20B 0.9900 . ?
C21 C22 1.520(3) . ?
C21 H21A 0.9900 . ?
C21 H21B 0.9900 . ?
C22 C23 1.519(3) . ?
C22 H22A 0.9900 . ?
C22 H22B 0.9900 . ?
C23 H23A 0.9800 . ?
C23 H23B 0.9800 . ?
C23 H23C 0.9800 . ?

loop_
_geom_angle_atom_site_label_1
_geom_angle_atom_site_label_2
_geom_angle_atom_site_label_3
_geom_angle
_geom_angle_site_symmetry_1
_geom_angle_site_symmetry_3
_geom_angle_publ_flag
H4A O4 H4B 104.5 . . ?
C1 N1 C5 115.5(2) . . ?
N1 C1 C2 124.2(2) . . ?
N1 C1 H1 117.9 . . ?
C2 C1 H1 117.9 . . ?
C6 N2 C3 127.64(18) . . ?
C6 N2 H2A 116.2 . . ?
C3 N2 H2A 116.2 . . ?
C1 C2 C3 119.6(2) . . ?
C1 C2 H2 120.2 . . ?
C3 C2 H2 120.2 . . ?
C13 N3 C14 127.81(17) . . ?
C13 N3 H3 116.1 . . ?
C14 N3 H3 116.1 . . ?
C4 C3 C2 117.48(19) . . ?
C4 C3 N2 124.84(19) . . ?
C2 C3 N2 117.66(19) . . ?
C9 O3 C19 118.42(16) . . ?
C16 N4 C17 115.66(17) . . ?
C5 C4 C3 117.9(2) . . ?
C5 C4 H4 121.1 . . ?
C3 C4 H4 121.1 . . ?
N1 C5 C4 125.4(2) . . ?
N1 C5 H5 117.3 . . ?
C4 C5 H5 117.3 . . ?
O1 C6 N2 123.02(19) . . ?
O1 C6 C7 121.23(18) . . ?
N2 C6 C7 115.75(18) . . ?
C8 C7 C12 119.60(19) . . ?
C8 C7 C6 116.81(18) . . ?
C12 C7 C6 123.54(18) . . ?
C7 C8 C9 120.80(19) . . ?
C7 C8 H8 119.6 . . ?
C9 C8 H8 119.6 . . ?
O3 C9 C10 125.21(18) . . ?
O3 C9 C8 115.10(18) . . ?
C10 C9 C8 119.68(18) . . ?
C9 C10 C11 119.70(19) . . ?
C9 C10 H10 120.1 . . ?
C11 C10 H10 120.1 . . ?
C10 C11 C12 120.06(18) . . ?
C10 C11 C13 117.89(18) . . ?
C12 C11 C13 121.97(17) . . ?
C7 C12 C11 120.09(18) . . ?
C7 C12 H12 120.0 . . ?
C11 C12 H12 120.0 . . ?
O2 C13 N3 123.22(18) . . ?
O2 C13 C11 121.61(17) . . ?
N3 C13 C11 115.16(17) . . ?
C18 C14 C15 117.94(18) . . ?
C18 C14 N3 124.99(17) . . ?
C15 C14 N3 117.07(17) . . ?
C16 C15 C14 119.02(19) . . ?
C16 C15 H15 120.5 . . ?
C14 C15 H15 120.5 . . ?
N4 C16 C15 124.20(19) . . ?
N4 C16 H16 117.9 . . ?
C15 C16 H16 117.9 . . ?
N4 C17 C18 124.99(19) . . ?
N4 C17 H17 117.5 . . ?
C18 C17 H17 117.5 . . ?
C17 C18 C14 118.18(19) . . ?
C17 C18 H18 120.9 . . ?
C14 C18 H18 120.9 . . ?
O3 C19 C20 107.03(17) . . ?
O3 C19 H19A 110.3 . . ?
C20 C19 H19A 110.3 . . ?
O3 C19 H19B 110.3 . . ?
C20 C19 H19B 110.3 . . ?
H19A C19 H19B 108.6 . . ?
C19 C20 C21 111.97(18) . . ?
C19 C20 H20A 109.2 . . ?
C21 C20 H20A 109.2 . . ?
C19 C20 H20B 109.2 . . ?
C21 C20 H20B 109.2 . . ?
H20A C20 H20B 107.9 . . ?
C20 C21 C22 113.42(19) . . ?
C20 C21 H21A 108.9 . . ?
C22 C21 H21A 108.9 . . ?
C20 C21 H21B 108.9 . . ?
C22 C21 H21B 108.9 . . ?
H21A C21 H21B 107.7 . . ?
C23 C22 C21 111.96(19) . . ?
C23 C22 H22A 109.2 . . ?
C21 C22 H22A 109.2 . . ?
C23 C22 H22B 109.2 . . ?
C21 C22 H22B 109.2 . . ?
H22A C22 H22B 107.9 . . ?
C22 C23 H23A 109.5 . . ?
C22 C23 H23B 109.5 . . ?
H23A C23 H23B 109.5 . . ?
C22 C23 H23C 109.5 . . ?
H23A C23 H23C 109.5 . . ?
H23B C23 H23C 109.5 . . ?

loop_
_geom_torsion_atom_site_label_1
_geom_torsion_atom_site_label_2
_geom_torsion_atom_site_label_3
_geom_torsion_atom_site_label_4
_geom_torsion
_geom_torsion_site_symmetry_1
_geom_torsion_site_symmetry_2
_geom_torsion_site_symmetry_3
_geom_torsion_site_symmetry_4
_geom_torsion_publ_flag
C5 N1 C1 C2 0.2(4) . . . . ?
N1 C1 C2 C3 0.4(4) . . . . ?
C1 C2 C3 C4 -0.7(3) . . . . ?
C1 C2 C3 N2 -179.7(2) . . . . ?
C6 N2 C3 C4 8.2(4) . . . . ?
C6 N2 C3 C2 -173.0(2) . . . . ?
C2 C3 C4 C5 0.4(3) . . . . ?
N2 C3 C4 C5 179.3(2) . . . . ?
C1 N1 C5 C4 -0.5(4) . . . . ?
C3 C4 C5 N1 0.2(4) . . . . ?
C3 N2 C6 O1 -2.7(4) . . . . ?
C3 N2 C6 C7 177.09(19) . . . . ?
O1 C6 C7 C8 4.4(3) . . . . ?
N2 C6 C7 C8 -175.45(18) . . . . ?
O1 C6 C7 C12 -173.2(2) . . . . ?
N2 C6 C7 C12 7.0(3) . . . . ?
C12 C7 C8 C9 1.0(3) . . . . ?
C6 C7 C8 C9 -176.64(18) . . . . ?
C19 O3 C9 C10 6.6(3) . . . . ?
C19 O3 C9 C8 -172.37(18) . . . . ?
C7 C8 C9 O3 176.63(18) . . . . ?
C7 C8 C9 C10 -2.4(3) . . . . ?
O3 C9 C10 C11 -177.16(19) . . . . ?
C8 C9 C10 C11 1.8(3) . . . . ?
C9 C10 C11 C12 0.2(3) . . . . ?
C9 C10 C11 C13 177.07(17) . . . . ?
C8 C7 C12 C11 1.1(3) . . . . ?
C6 C7 C12 C11 178.51(18) . . . . ?
C10 C11 C12 C7 -1.7(3) . . . . ?
C13 C11 C12 C7 -178.37(17) . . . . ?
C14 N3 C13 O2 -6.4(3) . . . . ?
C14 N3 C13 C11 172.70(17) . . . . ?
C10 C11 C13 O2 -14.0(3) . . . . ?
C12 C11 C13 O2 162.81(19) . . . . ?
C10 C11 C13 N3 166.90(17) . . . . ?
C12 C11 C13 N3 -16.3(3) . . . . ?
C13 N3 C14 C18 15.1(3) . . . . ?
C13 N3 C14 C15 -166.01(19) . . . . ?
C18 C14 C15 C16 0.7(3) . . . . ?
N3 C14 C15 C16 -178.28(17) . . . . ?
C17 N4 C16 C15 -0.3(3) . . . . ?
C14 C15 C16 N4 -0.6(3) . . . . ?
C16 N4 C17 C18 1.2(3) . . . . ?
N4 C17 C18 C14 -1.1(3) . . . . ?
C15 C14 C18 C17 0.1(3) . . . . ?
N3 C14 C18 C17 178.99(18) . . . . ?
C9 O3 C19 C20 164.88(18) . . . . ?
O3 C19 C20 C21 170.79(18) . . . . ?
C19 C20 C21 C22 173.5(2) . . . . ?
C20 C21 C22 C23 166.0(2) . . . . ?

_refine_diff_density_max         0.252
_refine_diff_density_min         -0.278
_refine_diff_density_rms         0.063

_shelx_res_file                  
;

    TRY_a.res created by SHELXL-2014/7


TITL TRY_a.res in P2(1)/c
REM Old TITL TRY in P2(1)/c
REM SHELXT solution in P2(1)/c
REM R1 0.143, Rweak 0.010, Alpha 0.032, Orientation as input
REM Formula found by SHELXT: C24 N3 O4
CELL 0.71073 12.2023 10.9757 16.4527 90 105.485 90
ZERR 4 0.0011 0.001 0.0013 0 0.002 0
LATT 1
SYMM -X,0.5+Y,0.5-Z
SFAC C H N O
UNIT 92 104 16 16

L.S. 10
PLAN  5
TEMP -123
CONF
BOND $H
SHEL 0.84 10
LIST 4
fmap 2
MORE -1
ACTA
REM <olex2.extras>
REM <HklSrc "%.\\TRY_a.hkl">
REM </olex2.extras>

WGHT    0.065000    0.997200
FVAR       0.41874
AFIX   6
O4    4    0.747683    0.615951    0.661850    11.00000    0.02417    0.03069 =
         0.02565   -0.00651   -0.00531    0.01068
H4A   2    0.734046    0.569222    0.619121    11.00000   -1.50000
H4B   2    0.806228    0.585376    0.695835    11.00000   -1.50000
AFIX   0

N1    3   -0.051057   -0.014617    0.269467    11.00000    0.02341    0.03726 =
         0.03387   -0.00202    0.00000   -0.00772
C1    1    0.008210    0.068566    0.239951    11.00000    0.02487    0.03623 =
         0.02342   -0.00160    0.00157   -0.00289
AFIX  43
H1    2   -0.022525    0.097389    0.184048    11.00000   -1.20000
AFIX   0
O1    4    0.304386    0.010852    0.530336    11.00000    0.02786    0.04083 =
         0.03243    0.01515   -0.00299   -0.01436
N2    3    0.262932    0.124816    0.410937    11.00000    0.02146    0.02676 =
         0.01793    0.00474    0.00102   -0.00882
AFIX  43
H2A   2    0.287941    0.185769    0.386092    11.00000   -1.20000
AFIX   0
C2    1    0.110867    0.115214    0.285242    11.00000    0.02264    0.03022 =
         0.02249   -0.00158    0.00417   -0.00677
AFIX  43
H2    2    0.148738    0.174814    0.260795    11.00000   -1.20000
AFIX   0
O2    4    0.683820    0.495051    0.504703    11.00000    0.02380    0.02179 =
         0.01715   -0.00047    0.00052   -0.00730
N3    3    0.546133    0.445981    0.385959    11.00000    0.01789    0.01428 =
         0.01266   -0.00096   -0.00028   -0.00433
AFIX  43
H3    2    0.498302    0.387772    0.362913    11.00000   -1.20000
AFIX   0
C3    1    0.159043    0.074599    0.367181    11.00000    0.01705    0.02202 =
         0.02326   -0.00418    0.00203   -0.00293
O3    4    0.678628    0.136680    0.702755    11.00000    0.02267    0.02906 =
         0.02101    0.01103   -0.00640   -0.00681
N4    3    0.545340    0.739760    0.222063    11.00000    0.02368    0.01680 =
         0.01772    0.00130    0.00623    0.00018
C4    1    0.098923   -0.011591    0.399747    11.00000    0.02806    0.03286 =
         0.02916    0.00573   -0.00009   -0.00835
AFIX  43
H4    2    0.127533   -0.042084    0.455433    11.00000   -1.20000
AFIX   0
C5    1   -0.004241   -0.051720    0.348350    11.00000    0.02892    0.03890 =
         0.03785    0.00542    0.00173   -0.01337
AFIX  43
H5    2   -0.044893   -0.110448    0.371202    11.00000   -1.20000
AFIX   0
C6    1    0.330547    0.090540    0.487893    11.00000    0.01939    0.01915 =
         0.02031    0.00139    0.00455   -0.00079
C7    1    0.441586    0.157946    0.517694    11.00000    0.01601    0.01645 =
         0.01588   -0.00225    0.00462    0.00021
C8    1    0.514877    0.119080    0.592253    11.00000    0.02147    0.01717 =
         0.01828    0.00193    0.00617   -0.00076
AFIX  43
H8    2    0.495609    0.049950    0.620338    11.00000   -1.20000
AFIX   0
C9    1    0.616807    0.179923    0.626896    11.00000    0.01895    0.01871 =
         0.01417    0.00269   -0.00011    0.00166
C10   1    0.647084    0.278029    0.584418    11.00000    0.01738    0.01911 =
         0.01713   -0.00100    0.00199   -0.00047
AFIX  43
H10   2    0.717478    0.318529    0.606882    11.00000   -1.20000
AFIX   0
C11   1    0.573897    0.316909    0.508729    11.00000    0.01658    0.01573 =
         0.01246   -0.00246    0.00531    0.00204
C12   1    0.470496    0.257676    0.476041    11.00000    0.01748    0.01757 =
         0.01284   -0.00175    0.00212    0.00231
AFIX  43
H12   2    0.419743    0.285681    0.425136    11.00000   -1.20000
AFIX   0
C13   1    0.607452    0.427099    0.467097    11.00000    0.01804    0.01514 =
         0.01405   -0.00200    0.00359    0.00308
C14   1    0.549981    0.546807    0.334764    11.00000    0.01806    0.01348 =
         0.01338   -0.00041    0.00617    0.00248
C15   1    0.462082    0.558472    0.260960    11.00000    0.01736    0.01667 =
         0.01587   -0.00215    0.00220   -0.00150
AFIX  43
H15   2    0.401726    0.500971    0.247729    11.00000   -1.20000
AFIX   0
C16   1    0.464083    0.654337    0.207690    11.00000    0.02406    0.01978 =
         0.01342   -0.00036    0.00222    0.00558
AFIX  43
H16   2    0.403959    0.660413    0.157432    11.00000   -1.20000
AFIX   0
C17   1    0.628093    0.727552    0.294061    11.00000    0.02336    0.01934 =
         0.01967   -0.00018    0.00569   -0.00280
AFIX  43
H17   2    0.686110    0.787771    0.306455    11.00000   -1.20000
AFIX   0
C18   1    0.635301    0.634450    0.351296    11.00000    0.01630    0.01858 =
         0.01567    0.00149    0.00247    0.00010
AFIX  43
H18   2    0.696902    0.630207    0.400743    11.00000   -1.20000
AFIX   0
C19   1    0.777412    0.203587    0.747451    11.00000    0.01931    0.02752 =
         0.02177    0.00366   -0.00124   -0.00612
AFIX  23
H19A  2    0.760261    0.291821    0.746459    11.00000   -1.20000
H19B  2    0.840502    0.190697    0.721041    11.00000   -1.20000
AFIX   0
C20   1    0.809962    0.156972    0.836985    11.00000    0.02033    0.02819 =
         0.02142    0.00552    0.00043   -0.00150
AFIX  23
H20A  2    0.813038    0.066853    0.836343    11.00000   -1.20000
H20B  2    0.750906    0.181181    0.865018    11.00000   -1.20000
AFIX   0
C21   1    0.924120    0.206082    0.887036    11.00000    0.02221    0.03365 =
         0.02394    0.00249    0.00202   -0.00156
AFIX  23
H21A  2    0.923652    0.295942    0.881747    11.00000   -1.20000
H21B  2    0.984035    0.174136    0.862395    11.00000   -1.20000
AFIX   0
C22   1    0.953672    0.172593    0.979985    11.00000    0.02656    0.03226 =
         0.02207    0.00141    0.00175    0.00282
AFIX  23
H22A  2    0.906025    0.221148    1.008124    11.00000   -1.20000
H22B  2    0.936143    0.085439    0.985647    11.00000   -1.20000
AFIX   0
C23   1    1.078274    0.195427    1.023578    11.00000    0.02787    0.05323 =
         0.02272   -0.00311   -0.00177    0.00249
AFIX 137
H23A  2    1.125676    0.144117    0.997915    11.00000   -1.50000
H23B  2    1.093280    0.175536    1.083618    11.00000   -1.50000
H23C  2    1.096266    0.281360    1.017329    11.00000   -1.50000
AFIX   0
HKLF 4

REM  TRY_a.res in P2(1)/c
REM R1 =  0.0527 for    2930 Fo > 4sig(Fo)  and  0.0721 for all    3749 data
REM    284 parameters refined using      0 restraints

END

WGHT      0.0646      1.0022

REM Highest difference peak  0.252,  deepest hole -0.278,  1-sigma level  0.063
Q1    1   0.1460 -0.0240  0.3577  11.00000  0.05    0.25
Q2    1   0.7285  0.7031  0.6321  11.00000  0.05    0.23
Q3    1   0.6831  0.5862  0.4964  11.00000  0.05    0.21
Q4    1   0.6262  0.2722  0.6271  11.00000  0.05    0.21
Q5    1   0.3130 -0.0985  0.4993  11.00000  0.05    0.21
;
_shelx_res_checksum              7550
